# Supplementary material for: An fMRI dataset for whole-body somatotopic mapping in humans
Source: Sci Data. 2022 Aug 23;9:515. doi: 10.1038/s41597-022-01644-4 (PMC9399117; doi:10.1038/s41597-022-01644-4)
Supplement: Supplementary file 1 — Supplementary Table 1 [file 41597_2022_1644_MOESM1_ESM.xlsx]

## Sheet: Sheet1
Participant ID	Gender	Age(yrs.)	Handedness score
sub-01	F	24	100
sub-02	M	24	100
sub-03	M	24	100
sub-04	M	26	100
sub-05	F	22	100
sub-06	F	23	100
sub-07	F	23	100
sub-08	F	23	100
sub-09	F	20	100
sub-10	F	24	100
sub-11	F	20	100
sub-12	F	23	100
sub-13	M	21	100
sub-14	M	24	100
sub-16	M	20	100
sub-17	M	24	100
sub-18	F	23	100
sub-20	F	24	100
sub-21	M	24	100
sub-22	M	24	100
sub-23	M	24	100
sub-24	F	22	100
sub-25	F	19	100
sub-26	M	23	100
sub-27	M	27	100
sub-29	F	20	100
sub-30	F	29	100
sub-31	F	22	100
sub-32	F	23	100
sub-33	M	24	100
sub-34	F	21	100
sub-35	M	23	100
sub-36	F	22	100
sub-37	F	24	100
sub-38	M	23	100
sub-39	F	22	100
sub-42	F	24	100
sub-43	M	25	100
sub-44	M	21	100
sub-45	M	23	100
sub-46	F	20	100
sub-47	F	24	100
sub-48	F	28	100
sub-49	F	26	100
sub-50	F	23	100
sub-51	F	22	100
sub-52	M	27	100
sub-53	M	22	100
sub-54	M	19	100
sub-55	F	25	100
sub-56	M	21	100
sub-57	M	30	100
sub-58	F	23	100
sub-59	M	22	100
sub-60	M	25	100
sub-61	F	24	100
sub-62	F	24	100
sub-63	M	23	100
sub-65	F	19	100
sub-66	M	27	100
sub-67	M	23	100
sub-68	F	24	100
Supplementary Table 1. Demographic data of the participants. The six subjects were excluded to somatotopic mapping fMRI experiment were not listed here.
