# Supplementary material for: An fMRI dataset for whole-body somatotopic mapping in humans
Source: Sci Data. 2022 Aug 23;9:515. doi: 10.1038/s41597-022-01644-4 (PMC9399117; doi:10.1038/s41597-022-01644-4)
Supplement: Supplementary file 2 — Supplementary Table 2 [file 41597_2022_1644_MOESM2_ESM.xlsx]

## Sheet: Sheet1
One MRI session per participant
Modality	Voxel (mm)	Primary slice	Flip angle	TR (ms)	TE (ms)	FOV (mm)	Duration (min:sec)	Num. of runs
T1w	1×1×1	Sag.	7°	2530	2.27	256×256×208	06:00:00	1
fMRI	2×2×2	Trans.	90°	2000	34	200×200×144	07:44:00	6
Field map	2×2×2	Trans.	60°	720	4.92/7.38	200×200×144	02:27:00	1
Supplementary Table 2. The session organization and MRI acquisition parameters. Structural T1w MRI, task-based fMRI, and field maps were collected in one scan session per participant approximately 60 min duration. TR, Repetition Time; TE, Echo Time; FOV, Field of View; Trans., Transversal; Sag., Sagittal.
